# Supplementary material for: Parallel Immunizations of Rabbits Using the Same Antigen Yield Antibodies with Similar, but Not Identical, Epitopes
Source: PLoS One. 2012 Dec 19;7(12):e45817. doi: 10.1371/journal.pone.0045817 (PMC3526615; doi:10.1371/journal.pone.0045817)
Supplement: Table S1 — Epitope regions of antibodies on their antigens detected by bacterial surface display and peptide bead display. (XLSX) [file pone.0045817.s012.xlsx]

## Sheet: Sheet1
Target	Antibody	Bacterial surface display detected epitopes (aa position)	Synthetic peptide detected epitopes (aa position)
HNRNPH2	Antibody 1	-	1-15, 26-60, 61-75, 101-115
	Antibody 2	1-8, 24-33, 55-60	6-20, 26-40, 46-60, 101-115
	Antibody 3	1-8, 21-33, 38-49, 51-68	1-25, 26-40, 46-60, 101-115
SYNJ2BP	Antibody 1	6-10, 14-24, 36-41, 46-52, 56-60, 71-81, 82-100	1-15, 31-45, 61-90, 101-112
	Antibody 2	12-18, 38-44, 53-59, 70-87	6-20, 36-65, 101-112
	Antibody 3	5-10, 26-50, 55-66, 69-83, 88-98	1-15, 41-70, 76-90, 101-112
RPS6KA5	Antibody 1	1-5, 19-40, 50-61, 68-88, 90-104, 110-133	6-25, 26-40, 46-60, 71-110, 111-135
	Antibody 2	1-16, 17-23, 36-41, 53-62, 78-85, 89-98, 109-127	26-40, 46-65, 76-100, 106-125
	Antibody 3	1-4, 10-21, 32-42, 46-60, 69-88, 91-100, 110-128	6-20, 26-40, 46-60, 76-100, 116-130
FBXO28	Antibody 1	1-29, 49-67, 68-98	-
	Antibody 2	2-28, 42-62, 69-98	-
	Antibody 3	42-63, 69-82	-
IL17RA	Antibody 1	1-26, 37-40, 63-83	-
	Antibody 2	1-24, 37-40, 63-83, 95-109	-
	Antibody 3	1-26, 37-40, 63-83, 95-107	-
TYMP	Antibody 1	1-36, 63-86, 90-101	1-15, 26-40, 56-70, 71-85, 86-125
	Antibody 2	1-13, 23-26, 60-65, 82-93, 98-104	6-20, 26-40, 76-90, 11-125
	Antibody 3	1-7, 12-23, 75-79, 94-125	1-15, 26-40, 61-75, 76-90, 91-105, 111-125
PDXP	Antibody 1	15-21, 23-30, 52-64, 68-75, 76-91, 104-116, 122-131	6-20, 36-50, 54-95, 96-115, 116-137
	Antibody 2	13-21, 24-28, 65-72, 118-129	6-40, 41-55, 61-80, 81-95, 121-135
	Antibody 3	1-10, 23-28, 32-49, 62-90, 104-117, 118-135	1-15, 36-50, 66-80, 81-95, 96-115, 126-137
C22orf29	Antibody 1	4-9, 17-23, 59-62, 67-88, 92-96, 99-111	-
	Antibody 2	9-17, 19-42, 62-77, 88-95, 107-118	-
	Antibody 3	7-12, 16-22, 27-36, 57-63, 68-73, 92-96	-
FOXP2	Antibody 1	23-30, 44-52, 67-70, 73-84	-
	Antibody 2	30-46, 50-56, 78-97	-
	Antibody 3	4-25, 33-41, 45-51, 70-80, 90-92	-
ERBB2	Antibody 1	30-55, 80-85, 90-96	11-25, 41-55, 76-90
	Antibody 2	30-55, 84-91	1-20, 41-55, 81-96
	Antibody 3	1-15, 30-72, 80-89	1-25, 41-55, 71-96
